# Supplementary material for: Effects of Fumed Silica on Thixotropic Behavior and Processing Window by UV-Assisted Direct Ink Writing
Source: Polymers (Basel). 2022 Jul 30;14(15):3107. doi: 10.3390/polym14153107 (PMC9370837; doi:10.3390/polym14153107)
Supplement: Supplementary file 1 [file polymers-14-03107-s001.zip]

Archive with 1 entries (1 files):
- polymers-1790609-supplementary.pdf
